# Supplementary material for: Multi-Layered Human Blood Vessels-on-Chip Design Using Double Viscous Finger Patterning
Source: Biomedicines. 2022 Mar 29;10(4):797. doi: 10.3390/biomedicines10040797 (PMC9027030; doi:10.3390/biomedicines10040797)
Supplement: Supplementary file 1 [file biomedicines-10-00797-s001.zip]

Archive with 6 entries (6 files):
- Suppl Figure S1.pdf
- Suppl Figure S2.pdf
- Suppl Figure S3.pdf
- Suppl Table S1.pdf
- Suppl video S1.avi
- Suppl video S2.avi
